# Supplementary material for: Serum level of soluble interleukin 6 receptor is a useful biomarker for identification of treatment‐resistant major depressive disorder
Source: Neuropsychopharmacol Rep. 2020 Mar 12;40(2):130–7. doi: 10.1002/npr2.12100 (PMC7722658; doi:10.1002/npr2.12100)
Supplement: Supplementary file 1 — Supinfo [file NPR2-40-130-s001.xlsx]

## Sheet: Sheet1
Correlation matrix
		Category_1	Category_2	Category_3	Category_4	Category_5	Category_6	Category_7	Category_8	Category_9	age	ｓIL6R	TNFα	IL6
Correlation coefficient	Category_1	1	0.468511	0.095211	0.39282	0.475459	0.347093	0.190526	0.266379	0.440117	0.128902	0.0525218	0.06252	0.0775627
	Category_2	0.468511	1	0.152578	0.636348	0.602172	0.833715	0.547354	0.534026	0.633081	-0.172732	0.192906	0.0302868	-0.141506
	Category_3	0.095211	0.152578	1	0.245899	0.236078	0.21435	0.3494	0.231524	0.442813	0.110158	0.52469	0.174239	-0.0688608
	Category_4	0.39282	0.636348	0.245899	1	0.776822	0.58649	0.752587	0.623583	0.790752	-0.0243235	0.464921	0.00789208	-0.0849152
	Category_5	0.475459	0.602172	0.236078	0.776822	1	0.592402	0.752736	0.560468	0.807146	-0.117501	0.42073	-0.108657	0.0530852
	Category_6	0.347093	0.833715	0.21435	0.58649	0.592402	1	0.592249	0.581605	0.573495	-0.21563	0.352846	-0.0430021	-0.164451
	Category_7	0.190526	0.547354	0.3494	0.752587	0.752736	0.592249	1	0.734977	0.715615	-0.117008	0.550135	-0.127898	-0.057369
	Category_8	0.266379	0.534026	0.231524	0.623583	0.560468	0.581605	0.734977	1	0.550618	-0.187781	0.391218	-0.0115742	-0.0793341
	Category_9	0.440117	0.633081	0.442813	0.790752	0.807146	0.573495	0.715615	0.550618	1	-0.121408	0.446726	0.0736176	0.0445409
	age	0.128902	-0.172732	0.110158	-0.0243235	-0.117501	-0.21563	-0.117008	-0.187781	-0.121408	1	-0.112067	0.412674	0.355671
	sIL6R	0.0525218	0.192906	0.52469	0.464921	0.42073	0.352846	0.550135	0.391218	0.446726	-0.112067	1	0.0493932	-0.255862
	TNFα	0.06252	0.0302868	0.174239	0.00789208	-0.108657	-0.0430021	-0.127898	-0.0115742	0.0736176	0.412674	0.0493932	1	0.230087
	IL6	0.0775627	-0.141506	-0.0688608	-0.0849152	0.0530852	-0.164451	-0.057369	-0.0793341	0.0445409	0.355671	-0.255862	0.230087	1
p value(one sided test)	Category_1		0.000876187	0.274326	0.00503663	0.000730989	0.0121591	0.113409	0.0440787	0.00176885	0.207945	0.370573	0.347037	0.312693
	Category_2	0.000876187		0.167363	2.95534e-06	1.22711e-05	3.59281e-12	8.79594e-05	0.000135053	3.41136e-06	0.137001	0.110479	0.424497	0.185689
	Category_3	0.274326	0.167363		0.0582395	0.0661426	0.0864211	0.0116632	0.0700664	0.00165888	0.243691	0.000180478	0.134886	0.332393
	Category_4	0.00503663	2.95534e-06	0.0582395		7.34843e-10	2.23579e-05	4.51901e-09	5.13014e-06	2.32849e-10	0.439239	0.000960743	0.480219	0.296438
	Category_5	0.000730989	1.22711e-05	0.0661426	7.34843e-10		1.78976e-05	4.47162e-09	5.66534e-05	5.36115e-11	0.229322	0.00276496	0.246684	0.369233
	Category_6	0.0121591	3.59281e-12	0.0864211	2.23579e-05	1.78976e-05		1.80023e-05	2.67833e-05	3.592e-05	0.0851151	0.0109538	0.393426	0.149005
	Category_7	0.113409	8.79594e-05	0.0116632	4.51901e-09	4.47162e-09	1.80023e-05		1.49292e-08	5.00765e-08	0.230272	8.02449e-05	0.209781	0.359098
	Category_8	0.0440787	0.000135053	0.0700664	5.13014e-06	5.66534e-05	2.67833e-05	1.49292e-08		7.89694e-05	0.116854	0.00520536	0.471003	0.308743
	Category_9	0.00176885	3.41136e-06	0.00165888	2.32849e-10	5.36115e-11	3.592e-05	5.00765e-08	7.89694e-05		0.221865	0.00150993	0.321565	0.389706
	age	0.207945	0.137001	0.243691	0.439239	0.229322	0.0851151	0.230272	0.116854	0.221865		0.239911	0.00330438	0.0103996
	sIL6R	0.370573	0.110479	0.000180478	0.000960743	0.00276496	0.0109538	8.02449e-05	0.00520536	0.00150993	0.239911		0.378039	0.0509736
	TNFα	0.347037	0.424497	0.134886	0.480219	0.246684	0.393426	0.209781	0.471003	0.321565	0.00330438	0.378039		0.0713403
	IL6	0.312693	0.185689	0.332393	0.296438	0.369233	0.149005	0.359098	0.308743	0.389706	0.0103996	0.0509736	0.0713403
