# Supplementary material for: Serum level of soluble interleukin 6 receptor is a useful biomarker for identification of treatment‐resistant major depressive disorder
Source: Neuropsychopharmacol Rep. 2020 Mar 12;40(2):130–7. doi: 10.1002/npr2.12100 (PMC7722658; doi:10.1002/npr2.12100)
Supplement: Supplementary file 2 — Supinfo [file NPR2-40-130-s002.xlsx]

## Sheet: Sheet1
cytokines	Concentration	Sensitity	1 - Specificity
sIL6R	18.8	1	1
	20.4	0.96	1
	21.25	0.96	0.941176
	22	0.96	0.882353
	22.55	0.92	0.882353
	22.75	0.92	0.823529
	23.1	0.88	0.764706
	24.25	0.88	0.705882
	26.05	0.84	0.705882
	27.8	0.84	0.647059
	29.35	0.84	0.588235
	30.4	0.84	0.529412
	30.9	0.8	0.529412
	32.5	0.76	0.529412
	34.1	0.68	0.470588
	34.95	0.68	0.411765
	35.8	0.68	0.294118
	35.95	0.68	0.235294
	36.25	0.64	0.235294
	36.6	0.6	0.235294
	36.8	0.6	0.176471
	36.95	0.56	0.176471
	37.4	0.52	0.176471
	38.95	0.52	0.117647
	40.15	0.48	0.117647
	40.3	0.48	0.0588235
	40.45	0.44	0.0588235
	40.75	0.4	0.0588235
	41.35	0.36	0
	42	0.32	0
	42.5	0.28	0
	42.85	0.24	0
	43.5	0.2	0
	45.1	0.16	0
	47.4	0.12	0
	50.05	0.08	0
	51.7	0.04	0
	52.9	0	0
TNFα	-0.12	1	1
	0.985	1	0.941176
	1.095	0.96	0.941176
	1.14	0.92	0.941176
	1.195	0.92	0.882353
	1.215	0.88	0.882353
	1.24	0.84	0.764706
	1.27	0.8	0.764706
	1.295	0.76	0.764706
	1.32	0.72	0.764706
	1.34	0.68	0.764706
	1.39	0.64	0.764706
	1.445	0.6	0.764706
	1.465	0.6	0.705882
	1.485	0.6	0.647059
	1.51	0.6	0.588235
	1.54	0.6	0.529412
	1.565	0.56	0.529412
	1.58	0.52	0.529412
	1.605	0.52	0.470588
	1.645	0.52	0.411765
	1.69	0.52	0.352941
	1.77	0.52	0.294118
	1.84	0.52	0.235294
	1.86	0.48	0.235294
	1.905	0.44	0.235294
	1.95	0.44	0.176471
	1.97	0.4	0.176471
	2.02	0.36	0.176471
	2.08	0.36	0.117647
	2.14	0.32	0.117647
	2.31	0.28	0.117647
	2.455	0.24	0.117647
	2.56	0.24	0.0588235
	2.66	0.2	0.0588235
	2.78	0.16	0.0588235
	3.025	0.12	0.0588235
	3.355	0.08	0.0588235
	5.22	0.04	0.0588235
	8.845	0.04	0
	11.8	0	0
IL6	-0.63	1	1
	0.447	1	0.941176
	0.5355	1	0.882353
	0.5855	0.96	0.882353
	0.6365	0.92	0.882353
	0.666	0.92	0.823529
	0.692	0.88	0.823529
	0.74	0.88	0.764706
	0.8055	0.84	0.764706
	0.845	0.8	0.764706
	0.8695	0.8	0.705882
	0.882	0.76	0.705882
	0.8835	0.72	0.705882
	0.9255	0.72	0.647059
	1.0035	0.68	0.588235
	1.055	0.68	0.529412
	1.095	0.68	0.470588
	1.125	0.6	0.470588
	1.14	0.6	0.411765
	1.155	0.56	0.352941
	1.185	0.52	0.352941
	1.26	0.48	0.352941
	1.325	0.44	0.352941
	1.405	0.44	0.294118
	1.51	0.4	0.294118
	1.605	0.4	0.235294
	1.675	0.36	0.235294
	1.735	0.32	0.235294
	1.785	0.28	0.235294
	1.99	0.28	0.176471
	2.255	0.24	0.176471
	2.365	0.2	0.176471
	2.42	0.2	0.117647
	2.505	0.16	0.117647
	2.595	0.12	0.117647
	2.745	0.12	0.0588235
	3.35	0.08	0.0588235
	4.375	0.04	0.0588235
	6.83	0.04	0
	9.73	0	0
