# Supplementary material for: Serum level of soluble interleukin 6 receptor is a useful biomarker for identification of treatment‐resistant major depressive disorder
Source: Neuropsychopharmacol Rep. 2020 Mar 12;40(2):130–7. doi: 10.1002/npr2.12100 (PMC7722658; doi:10.1002/npr2.12100)
Supplement: Supplementary file 3 — Supinfo [file NPR2-40-130-s003.xlsx]

## Sheet: Sheet1
patient	Age	Sex	ｓIL6R	TNFα	IL6	QIDS(after treatment)	QIDS(before treatment)	ＢＭＩ	Duration
2	49	F	21	1.59	1.04	2	13	19.8	28
4	24	F	22.5	1.31	0.683	12	21	20	8
6	47	F	22.9	1.67	0.701	3	16	21	62
7	66	F	22.9	1.56	8.73	8	19	23.2	11
8	64	F	23.3	1.94	2.41	5	15	24	40
10	56	F	26.9	1.18	0.524	5	20	21.5	60
12	70	F	30	1.62	0.967	0	9	24.6	24
13	62	F	30.8	2.89	2.32	7	19	24.5	32
16	80	F	34	10.8	3.82	9	18	24.5	53
17	38	F	34	2.44	1.47	13	16	27.2	61
18	57	F	34.2	0.88	0.37	4	15	19.2	7
20	73	F	35.7	6.89	0.858	3	16	22.4	17
21	56	F	35.9	1.52	1.07	4	15	21	84
23	79	F	36.5	1.87	2.43	10	15	21.2	4
24	39	F	36.7	1.22	1.13	3	20	18.3	29
25	72	F	36.9	2.18	1.12	17	24	22.5	97
26	26	F	37	1.1	1.78	13	16	23	44
27	70	F	37.8	1.47	0.884	2	19	21.8	31
31	50	F	40.5	1.57	0.883	21	20	23.7	39
32	49	F	41	1.22	1.79	3	22	22	19
36	56	F	42.7	1.09	1.15	22	23	22	45
37	38	F	43	1.33	0.624	11	18	25	73
38	32	F	44	1.85	0.967	20	21	14	38
39	45	F	46.2	2.1	1.21	10	15	19.2	75
41	62	F	51.5	1.98	0.881	25	23	30.2	12
1	61	M	19.8	1.28	1.31	16	17	25.6	19
3	65	M	21.5	2.06	4.93	2	14	22	49
5	49	M	22.6	2.47	1.55	2	17	34.3	8
9	48	M	25.2	1.22	0.779	9	17	27.3	24
11	50	M	28.7	1.83	2.61	3	20	34.9	52
14	71	M	31	1.35	2.19	8	18	23	15
15	33	M	34	1.5	1.34	5	20	19.1	35
19	30	M	35.7	1.46	0.649	1	19	18.8	28
22	51	M	36	1.96	1.16	11	17	29.7	22
28	59	M	40.1	2.65	1.12	16	16	21.9	51
29	54	M	40.2	1.71	1.15	5	14	20.5	49
30	45	M	40.4	1.26	0.547	11	13	25.8	13
33	49	M	41	1.43	1.66	19	21	23	6
34	48	M	41.7	3.16	2.58	12	20	22	44
35	46	M	42.3	3.55	1.69	22	20	32.6	100
40	38	M	48.6	1.21	0.832	9	21	22	40
42	63	M	51.9	2.67	2.88	18	15	31.8	89
